# Supplementary material for: PDMS Membranes Drilled by Proton Microbeam Writing: A Customizable Platform for the Investigation of Endothelial Cell–Substrate Interactions in Transwell-like Devices
Source: J Funct Biomater. 2025 Jul 28;16(8):274. doi: 10.3390/jfb16080274 (PMC12387213; doi:10.3390/jfb16080274)
Supplement: Supplementary file 1 [file jfb-16-00274-s001.zip]

Archive with 1 entries (1 files):
- jfb-3746085-supplementary.pdf
